# Supplementary material for: Color-advertising strategies of invasive plants through the bee eye
Source: Front Plant Sci. 2024 May 22;15:1393204. doi: 10.3389/fpls.2024.1393204 (PMC11150686; doi:10.3389/fpls.2024.1393204)
Supplement: Supplementary Table 1 — Relative abundance of invasive flowers. Patches labelled from A to L represent the 12 sampling sites. ‘Core’, ‘inner edge’, ‘outer edge’ and ‘surrounding’ refer to areas of each patch for sampling (see Figure 1J , main text). Numbers indicate the percentage of relative abundance measured in the field. See main text for details. [file DataSheet_1.zip]

Archive with 4 entries (4 files):
- CAPTIONS FOR SUPPLEMENTARY TABLES.docx
- Table S1.xlsx
- Table S2.xlsx
- Table S3.xlsx
