# Supplementary material for: Color-advertising strategies of invasive plants through the bee eye
Source: Front Plant Sci. 2024 May 22;15:1393204. doi: 10.3389/fpls.2024.1393204 (PMC11150686; doi:10.3389/fpls.2024.1393204)
Supplement: Supplementary Table 1 — Relative abundance of invasive flowers. Patches labelled from A to L represent the 12 sampling sites. ‘Core’, ‘inner edge’, ‘outer edge’ and ‘surrounding’ refer to areas of each patch for sampling (see Figure 1J , main text). Numbers indicate the percentage of relative abundance measured in the field. See main text for details. [file DataSheet_1.zip › Table S1.xlsx]

## Sheet: Feuil1
	Percentage of relative abundancy
Species	Patch	Core	Inner Edge	Outer Edge	Surrounding
Impatiens glandulifera	A	76.9231	7.57576	2.27273	0.515464
Impatiens glandulifera	B	55.5556	54.7945	6.75676	0
Reynoutria japonica	B	27.778	13.699	0	0
Impatiens glandulifera	C	85.7143	71.4286	3.38983	0.714286
Buddleja davidii	C	4.7619	0	0	0
Buddleja davidii	D	95.9596	44.1176	0	0
Impatiens glandulifera	D	0	22.0588	40.5405	0.613497
Impatiens glandulifera	E	0.952381	15.1515	7.57576	0.588235
Reynoutria japonica	E	95.238	60.606	3.78788	0.588235
Impatiens glandulifera	F	77.6699	76.1905	6.57895	0.555556
Reynoutria japonica	F	19.417	9.524	14.474	3.334
Impatiens glandulifera	G	59.8291	56	35.9281	0
Buddleja davidii	G	0	0	2.99401	0
Impatiens glandulifera	H	0	0.943	4.63	0
Reynoutria japonica	H	94.059	75.472	0	0
Impatiens glandulifera	I	0.666667	6.80272	0.787402	0
Reynoutria japonica	I	60	57.823	3.93701	0.540541
Impatiens glandulifera	J	85.9649	39.2157	0.775194	0
Reynoutria japonica	J	0	0.980392	0.775194	2.94118
Buddleja davidii	K	71.9424	46.2963	7.14286	3.01205
Spiraea japonica	K	0.719424	1.85185	7.14286	3.01205
Spiraea japonica	L	37.5	19.6078	6.45161	0.561798
