# Supplementary material for: Color-advertising strategies of invasive plants through the bee eye
Source: Front Plant Sci. 2024 May 22;15:1393204. doi: 10.3389/fpls.2024.1393204 (PMC11150686; doi:10.3389/fpls.2024.1393204)
Supplement: Supplementary Table 1 — Relative abundance of invasive flowers. Patches labelled from A to L represent the 12 sampling sites. ‘Core’, ‘inner edge’, ‘outer edge’ and ‘surrounding’ refer to areas of each patch for sampling (see Figure 1J , main text). Numbers indicate the percentage of relative abundance measured in the field. See main text for details. [file DataSheet_1.zip › Table S2.xlsx]

## Sheet: Feuil1
1. Flower reflectance spectra						2. Leave reflectance spectra
a) Measured in the field			b) Obtained from the FRED database			c) Measured in the field
Species Name	Nr of spectra		Species Name	Nr of spectra		Species Name	Nr of spectra
Native Species			Native Species				3
						Buddleja davidii
Achillea millefolium	10		Achillea millefolium	2		Cornus sanguinea	1
Aegopodium podagraria	7		Aegopodium podagraria	1		Corylus avellana	2
Agrimonia eupatoria	2		Agrimonia eupatoria	2		Eupatorium cannabinum	1
Anthriscus sylvestris	3		Alliaria petiolata	1		Fraxinus excelsior	1
Campanula persicifolia	2		Angelica sylvestris	1		Hedera helix	2
Centaurea nigra	14		Anthriscus sylvestris	3		Impatiens glandulifera	2
Cirsium arvense	1		Bellis perennis	1		Juglans regia	1
Clinopodium vulgare	3		Campanula persicifolia	5		Plantago major	2
Colchicum autumnale	16		Cirsium arvense	1		Prunus cerasifera	2
Convolvulus arvensis	9		Clinopodium vulgare	1		Prunus spinoza	1
Convolvulus sepium	16		Convolvulus sepium	1		Reynoutria japonica	2
Daucus carota	17		Daucus carota	1		Rosa canina	1
Erica tetralix	2		Eupatorium cannabinum	1		Rubus caesius	2
Erigeron karvinskianus	14		Filipendula ulmaria	1		Taraxacum officinale	2
Eupatorium cannabinum	12		Galium aparine	1
Filipendula ulmaria	7		Galium verum	1
Galium verum	2		Geranium robertianum	2
Geranium robertianum	3		Hypericum maculatum	2
Helminthia echioides	9		Hypericum perforatum	4
Hypericum maculatum	1		Jasione montana	1
Hypericum perforatum	7		Lamium maculatum	6
Hypochaeris radicata	4		Lapsana communis	1
Jasione montana	2		Lathyrus pratensis	9
Lamium maculatum	2		Leucanthemum vulgare	2
Leucanthemum vulgare	2		Lotus corniculatus	5
Lotus corniculatus	6		Malva alcea	3
Malva alcea	7		Malva sylvestris	4
Malva sylvestris	4		Myosotis arvensis	1
Melilotus albus	3		Origanum vulgare	1
Mentha suaveolens	10		Potentilla crantzii	1
Oenothera erythrosepala	3		Potentilla erecta	3
Oenothera rosea	3		Potentilla reptans	2
Origanum vulgare	5		Prunella vulgaris	1
Prunella vulgaris	1		Ranunculus repens	2
Ranunculus repens	13		Rhinanthus angustifolius	1
Rhinanthus angustifolius	2		Rubus caesius	1
Rubus caesius	13		Sambucus nigra	2
Sambucus ebulus	3		Sinapis arvensis	2
Saponaria officinalis	8		Solanum nigrum	1
Scabiosa columbaria	11		Taraxacum officinale	3
Senecio inaequidens	6		Trifolium pratense	4
Sinapis arvensis	8		Trifolium repens	4
Taraxacum officinale	6		Tussilago farfara	3
Thymus praecox	2		Valeriana officinalis	1
Trifolium pratense	19		Veronica arvensis	1
Trifolium repens	10		Veronica chamaedrys	5
Ulex europaeus	2		Veronica persica	4
Valeriana officinalis	11		Vicia sepium	2
Verbascum thapsus	6
Veronica chamaedrys	4
Invasive species
Buddleja davidii	14
Impatiens glandulifera (Pink)	28
Impatiens glandulifera (Violet)	12
Impatiens glandulifera (White)	19
Reynoutria japonica	25
Spiraea japonica	4
