# Supplementary material for: Color-advertising strategies of invasive plants through the bee eye
Source: Front Plant Sci. 2024 May 22;15:1393204. doi: 10.3389/fpls.2024.1393204 (PMC11150686; doi:10.3389/fpls.2024.1393204)
Supplement: Supplementary Table 1 — Relative abundance of invasive flowers. Patches labelled from A to L represent the 12 sampling sites. ‘Core’, ‘inner edge’, ‘outer edge’ and ‘surrounding’ refer to areas of each patch for sampling (see Figure 1J , main text). Numbers indicate the percentage of relative abundance measured in the field. See main text for details. [file DataSheet_1.zip › Table S3.xlsx]

## Sheet: TABLE1
	Group	Species	dS	dL	purity
	Invasive	Impatiens glandulifera P	0.214277	0.791438	0.437306
	Invasive	Impatiens glandulifera V	0.320897	1.20568	0.63602
	Invasive	Impatiens glandulifera W	0.0769304	0.582601	0.182743
	Invasive	Buddleja davidii	0.151132	0.682151	0.359004
	Invasive	Reynoutria japonica	0.141003	0.643687	0.346879
	Invasive	Spiraea japonica	0.166457	0.646153	0.409499
	Group 1	Achillea millefolium	0.132367	0.594289	0.325635
	Group 1	Aegopodium podagraria	0.157281	0.657884	0.386924
	Group 1	Alliaria petiolata	0.0984784	0.6006	0.242265
	Group 1	Angelica sylvestris	0.153936	0.607677	0.378696
	Group 1	Anthriscus sylvestris	0.261473	0.725215	0.597913
	Group 1	Bellis perennis	0.123721	0.600316	0.304364
	Group 1	Campanula persicifolia	0.149029	0.664759	0.304145
	Group 1	Centaurea nigra	0.153609	0.691528	0.364889
	Group 1	Cirsium arvense	0.258818	0.860276	0.614805
	Group 1	Clinopodium vulgare	0.131158	0.639345	0.311558
	Group 1	Colchicum autumnale	0.145764	0.614431	0.358593
	Group 1	Convolvulus arvensis	0.201663	0.757942	0.496108
	Group 1	Convolvulus sepium	0.121646	0.572374	0.29926
	Group 1	Daucus carota	0.136839	0.61822	0.336635
	Group 1	Erica tetralix	0.0795373	0.587116	0.195669
	Group 1	Erigeron karvinskianus	0.164717	0.601776	0.376659
	Group 1	Eupatorium cannabinum	0.143419	0.732984	0.352824
	Group 1	Filipendula ulmaria	0.234329	0.591222	0.576469
	Group 1	Galium aparine	0.151851	0.643108	0.373566
	Group 1	Galium verum	0.178554	0.592909	0.439258
	Group 1	Geranium robertianum	0.109502	0.619624	0.260116
	Group 1	Hypochaeris radicata	0.0781608	0.673067	0.192282
	Group 1	Jasione montana	0.191215	0.719774	0.454218
	Group 1	Lamium maculatum	0.13647	0.674651	0.324175
	Group 1	Leucanthemum vulgare	0.13217	0.568444	0.32515
	Group 1	Malva alcea	0.12387	0.648182	0.294246
	Group 1	Malva sylvestris	0.133875	0.63696	0.273219
	Group 1	Melilotus albus	0.0458781	0.673953	0.112864
	Group 1	Mentha suaveolens	0.125796	0.671686	0.309469
	Group 1	Myosotis arvensis	0.207684	0.707357	0.510921
	Group 1	Oenothera rosea	0.17696	0.792297	0.420358
	Group 1	Origanum vulgare	0.065178	0.610878	0.154826
	Group 1	Prunella vulgaris	0.241681	1.098	0.493163
	Group 1	Rhinanthus angustifolius	0.133848	0.651987	0.306071
	Group 1	Rubus caesius	0.130565	0.597684	0.321202
	Group 1	Sambucus ebulus	0.189424	0.586449	0.466
	Group 1	Sambucus nigra	0.158978	0.613723	0.391099
	Group 1	Saponaria officinalis	0.195002	0.827583	0.463215
	Group 1	Scabiosa columbaria	0.168715	0.644211	0.415053
	Group 1	Solanum nigrum	0.147951	0.623593	0.363973
	Group 1	Thymus praecox	0.133894	0.638725	0.329391
	Group 1	Trifolium pratense	0.15052	0.711805	0.35755
	Group 1	Trifolium repens	0.188187	0.610256	0.462957
	Group 1	Valeriana officinalis	0.153704	0.62869	0.378126
	Group 1	Veronica arvensis	0.149577	0.699836	0.355312
	Group 1	Veronica chamaedrys	0.134655	0.685912	0.319865
	Group 1	Veronica persica	0.153294	0.703998	0.364141
	Group 1	Vicia sepium	0.141369	0.764956	0.335813
	Group 2	Agrimonia eupatoria	0.160521	0.700944	0.316704
	Group 2	Helminthia echioides	0.173829	0.620414	0.347701
	Group 2	Hypericum maculatum	0.13527	0.620896	0.266885
	Group 2	Hypericum perforatum	0.179532	0.627534	0.359109
	Group 2	Lapsana communis	0.194294	0.677052	0.360234
	Group 2	Lathyrus pratensis	0.116975	0.694813	0.267488
	Group 2	Lotus corniculatus	0.127959	0.64	0.249431
	Group 2	Oenothera erythrosepala	0.167371	0.598701	0.334783
	Group 2	Potentilla crantzii	0.399671	0.666947	0.728076
	Group 2	Potentilla erecta	0.17674	0.625583	0.353524
	Group 2	Potentilla reptans	0.136756	0.675684	0.273546
	Group 2	Ranunculus repens	0.39551	0.67426	0.733301
	Group 2	Senecio inaequidens	0.183099	0.633761	0.363095
	Group 2	Sinapis arvensis	0.0988003	0.679298	0.194931
	Group 2	Taraxacum officinale	0.22348	0.707746	0.435631
	Group 2	Tussilago farfara	0.166591	0.654372	0.330359
	Group 2	Ulex europaeus	0.14421	0.570193	0.329766
	Group 2	Verbascum thapsus	0.101264	0.604546	0.202553
